# Supplementary material for: Synthesis and Antibacterial Activity Studies of the Conjugates of Curcumin with closo-Dodecaborate and Cobalt Bis(Dicarbollide) Boron Clusters
Source: Molecules. 2022 May 3;27(9):2920. doi: 10.3390/molecules27092920 (PMC9101702; doi:10.3390/molecules27092920)
Supplement: Supplementary file 1 [file molecules-27-02920-s001.zip]

Archive with 1 entries (1 files):
- molecules-1680436-supplementary.pdf
